# Supplementary material for: Altered paracrine signaling from the injured knee joint impairs postnatal long bone growth
Source: eLife. 2017 Jul 25;6:e27210. doi: 10.7554/eLife.27210 (PMC5526667; doi:10.7554/eLife.27210)
Supplement: Figure 3—source data 1. — DOI: http://dx.doi.org/10.7554/eLife.27210.008 [file elife-27210-fig3-data1.xlsx]

## Sheet: Rosello-Diez 2017_Fig3-SD1
Animal	bone	Threshold (g/cc)	TV	BV	BV/TV	Apparent density	TMD	Barea [mm^2]	Tarea [mm^2]	BA/TA [1]	Ct.Th	% of control littermate	pMOI [mm^4]	Imax [mm^4]	Imin [mm^4]
Ctl-1	cort	0.3	0.1358	0.1056	0.7778	497.271	653.591	0.17861	0.22963	0.7778	0.047		0.01179	0.007	0.00478
Ctl-2	cort	0.3	0.0995	0.0779	0.7829	492.216	657.193	0.1317	0.16823	0.78285	0.037		0.00721	0.00437	0.00285
Ctl-3	cort	0.3	0.1486	0.1175	0.791	521.471	679.308	0.19872	0.25121	0.79104	0.049		0.01271	0.008	0.00472
Ctl-4	cort	0.3	0.0931	0.067	0.719	458.223	654.539	0.11321	0.15746	0.71899	0.039		0.00484	0.003	0.00184
Ctl-5	cort	0.3	0.1269	0.0746	0.5881	371.216	634.573	0.12619	0.21457	0.58814	0.03		0.00754	0.00475	0.00279
Ctl-6	cort	0.3	0.1395	0.0854	0.6125	392.194	628.886	0.14441	0.23577	0.61247	0.032		0.00781	0.00483	0.00298
										Average	0.039
										SD	0.0077201
Exp-1	cort	0.3	0.0994	0.0705	0.7096	415.13	589.901	0.11923	0.16802	0.70961	0.028	59.5745	0.00661	0.00388	0.00273
Exp-2	cort	0.3	0.099	0.0709	0.7164	440.594	623.01	0.11988	0.16733	0.71643	0.032	86.4865	0.00589	0.00363	0.00226
Exp-3	cort	0.3	0.0959	0.0663	0.6911	434.023	636.531	0.11203	0.16211	0.69109	0.03	81.0811	0.00566	0.00346	0.0022
Exp-4	cort	0.3	0.1043	0.0682	0.6546	408.306	621.872	0.11537	0.17626	0.65457	0.029	59.1837	0.00534	0.00344	0.0019
Exp-5	cort	0.3	0.0985	0.0534	0.5424	336.907	600.895	0.09028	0.16645	0.54238	0.022	65.3465	0.00396	0.00238	0.00158
Exp-6	cort	0.3	0.1047	0.0595	0.5685	355.673	593.755	0.10067	0.17707	0.56855	0.022	65.3465	0.00507	0.00308	0.00199
										Average	0.0271667	69.5031
										SD	0.00421505	11.5075
